# Supplementary material for: COVID-19 Patients in the COVID-19 Recovery and Engagement (CORE) Clinics in the Bronx
Source: Diagnostics (Basel). 2022 Dec 30;13(1):119. doi: 10.3390/diagnostics13010119 (PMC9818274; doi:10.3390/diagnostics13010119)
Supplement: Supplementary file 1 [file diagnostics-13-00119-s001.zip]

Archive with 1 entries (1 files):
- diagnostics-2045790-supplementary.pdf
